# Supplementary material for: Retinal Microvasculature and Neural Changes and Dietary Patterns in an Older Population in Southern Italy
Source: Int J Environ Res Public Health. 2023 Mar 14;20(6):5108. doi: 10.3390/ijerph20065108 (PMC10049576; doi:10.3390/ijerph20065108)
Supplement: Supplementary file 1 [file ijerph-20-05108-s001.zip]

Archive with 2 entries (2 files):
- Figure S1. Food frequency questionnaire.pdf
- Figure S2 & Table S1.pdf
